# Supplementary material for: Polymer Hydrogel Supported Ni/Pd Alloys for Hydrogen Gas Production from Hydrolysis of Dimethylamine Borane with a Long Recyclable Lifetime
Source: Polymers (Basel). 2022 Nov 1;14(21):4647. doi: 10.3390/polym14214647 (PMC9656576; doi:10.3390/polym14214647)
Supplement: Supplementary file 1 [file polymers-14-04647-s001.zip]

Archive with 1 entries (1 files):
- polymers-1937934-supplementary.pdf
